# Supplementary material for: DNA structural properties of DNA binding sites for 21 transcription factors in the mycobacterial genome
Source: Front Cell Infect Microbiol. 2023 Jun 16;13:1147544. doi: 10.3389/fcimb.2023.1147544 (PMC10312376; doi:10.3389/fcimb.2023.1147544)
Supplement: Supplementary File 1 [file Table_1.xlsx]

## Sheet: Merge1
Data obtained from: Minch, K., Rustad, T., Peterson, E. et al. The DNA-binding network of Mycobacterium tuberculosi s. Nat Commun 6, 5829 (2015). https://doi.org/10.1038/ncomms6829
Regulator	Target_genes	# count
Rv0022c	MT0031, MT0124, MT0407.1, MT1759, MT1838.1, MT2370.1, MT2554.1, MT3013, MT4035.1, PEP0086, Rv0013, Rv0030, Rv0038, Rv0050, Rv0066c, Rv0071, Rv0087, Rv0089, Rv0095c, Rv0107c, Rv0122, Rv0124, Rv0149, Rv0161, Rv0166, Rv0180c, Rv0194, Rv0198c, Rv0216, Rv0219, Rv0226c, Rv0236c, Rv0241c, Rv0260c, Rv0293c, Rv0309, Rv0334, Rv0342, Rv0350, Rv0378, Rv0391, Rv0399c, Rv0405, Rv0417, Rv0421c, Rv0427c, Rv0435c…	275
Rv0023	MT0009, MT0196, MT0450, MT0719.1, MT0856.1, MT1082, MT1086, MT1096.2, MT1122.1, MT1479.1, MT2015.1, MT2600.1, MT3041.1, MT3139.1, MT3491.1, MT3491.1, MT3718.2, MTS0903, PEP0015, PEP0039, PEP0086, PEP0107, Rv0002, Rv0003, Rv0006, Rv0035, Rv0053, Rv0057, Rv0062, Rv0072, Rv0097, Rv0115, Rv0126, Rv0145, Rv0147, Rv0152c, Rv0159c, Rv0159c, Rv0167, Rv0169, Rv0174, Rv0198c, Rv0198c, Rv0213c, Rv0214, Rv02…	544
Rv0081	MT0009, MT0036, MT0124, MT0270.2, MT0407.1, MT0827, MT0910.2, MT1070, MT1077, MT1086, MT1096.2, MT1098, MT1232, MT1266, MT1401, MT1404, MT1413, MT1479.1, MT1537, MT1585.1, MT1713, MT1849.1, MT1924.1, MT2015.1, MT2015.2, MT2042.1, MT2370.1, MT2401.1, MT2455, MT2460, MT2588, MT2589.1, MT2601.1, MT2625, MT2988.1, MT3139.1, MT3282, MT3449.2, MT3454, MT3491.1, MT3580.2, MT3718.1, MT3718.2, MT3846, MT3…	1370
Rv0465c	MT1070.1, MT1096.2, MT1098, MT1849.1, MT2042.1, MT2514, MT2554.1, MT3491.1, MT3718.2, MT3954, MTS2362, PEP0015, PEP0039, Rv0032, Rv0304c, Rv0304c, Rv0304c, Rv0304c, Rv0304c, Rv0304c, Rv0304c, Rv0305c, Rv0305c, Rv0305c, Rv0305c, Rv0355c, Rv0403c, Rv0405, Rv0405, Rv0450c, Rv0456A, Rv0465c, Rv0465c, Rv0467, Rv0469, Rv0472c, Rv0488, Rv0755c, Rv0755c, Rv0928, Rv0928, Rv0988, Rv1130, Rv1135c, Rv1161, R…	186
Rv0602c	MT0124, MT1086, MT1098, MT2015.1, MT2047, MT2115, MT3080.1, MT3454, MT3491.1, MT3580.2, MT3919, MT3958, MT4041.2, MTS1310, MTS2823, PEP0033, PEP0039, Rv0001, Rv0011c, Rv0046c, Rv0096, Rv0157, Rv0177, Rv0178, Rv0188, Rv0207c, Rv0208c, Rv0222, Rv0280, Rv0304c, Rv0331, Rv0349, Rv0350, Rv0450c, Rv0463, Rv0469, Rv0475, Rv0489, Rv0602c, Rv0688, Rv0726c, Rv0732, Rv0789c, Rv0791c, Rv0837c, Rv0877, Rv0987…	211
Rv0678	MT0009, MT0036, MT0069, MT0124, MT0159, MT0540, MT0835, MT0856.1, MT0915.1, MT1082, MT1098, MT1232, MT1414.1, MT2035, MT2042.1, MT2201, MT2455, MT2510, MT2565, MT2588, MT2600.1, MT2601.1, MT2601.1, MT2625, MT3131.1, MT3449.2, MT3718.2, MT3954, MT3958, MTS2822, MTS2823, PEP0053, PEP0063, Rv0001, Rv0002, Rv0005, Rv0014c, Rv0017c, Rv0033, Rv0035, Rv0035, Rv0042c, Rv0043c, Rv0045c, Rv0045c, Rv0046c, …	1124
Rv0757	MT0036, MT0291.2, MT1098, MT1432, MT1585.1, MT2047, MT2460, MT2600.1, MT2710, MT2960, MT3024, MT3220.1, MT3491.1, MT3580.2, MT3718.2, MT3952, MTS1827, MTS1850, PEP0070, Rv0017c, Rv0025, Rv0057, Rv0066c, Rv0112, Rv0113, Rv0115, Rv0166, Rv0208c, Rv0211, Rv0229c, Rv0251c, Rv0280, Rv0446c, Rv0450c, Rv0454, Rv0456A, Rv0673, Rv0726c, Rv0755A, Rv0757, Rv0783c, Rv0789c, Rv0806c, Rv0821c, Rv0888, Rv0987, …	254
Rv0767c	MT0492, MT0910.1, MT1054.1, MT2588, MT3846, Rv0001, Rv0002, Rv0032, Rv0035, Rv0040c, Rv0042c, Rv0063, Rv0116c, Rv0166, Rv0187, Rv0189c, Rv0204c, Rv0208c, Rv0217c, Rv0224c, Rv0226c, Rv0246, Rv0246, Rv0267, Rv0282, Rv0291, Rv0311, Rv0317c, Rv0402c, Rv0412c, Rv0420c, Rv0425c, Rv0425c, Rv0428c, Rv0435c, Rv0449c, Rv0451c, Rv0453, Rv0454, Rv0482, Rv0491, Rv0494, Rv0501, Rv0509, Rv0522, Rv0525, Rv0536, …	315
Rv0967	MT0603, MT0740.1, MT1356, MT2246, MT2405, MT2960, MT3041.1, MT3204, MT3222, MT3744, MTS0194, MTS0479, MTS0643, MTS1310, MTS2822, PEP0016, Rv0014c, Rv0015c, Rv0018c, Rv0018c, Rv0020c, Rv0022c, Rv0033, Rv0035, Rv0035, Rv0037c, Rv0039c, Rv0041, Rv0043c, Rv0046c, Rv0049, Rv0050, Rv0051, Rv0051, Rv0054, Rv0060, Rv0061, Rv0062, Rv0064, Rv0070c, Rv0071, Rv0071, Rv0072, Rv0082, Rv0083, Rv0092, Rv0093c, R…	1133
Rv1033c	MT0009, MT0036, MT0085.1, MT0291.2, MT0856.1, MT1086, MT1096.2, MT1098, MT1650.1, MT2013, MT2015.1, MT2015.2, MT2047, MT2455, MT2600.1, MT2601.1, MT2710, MT2960, MT2988.1, MT3014, MT3024, MT3220.1, MT3412, MT3449.2, MT3491.1, MT3718.2, MT3754, MT3846, MT3919, MT3954, MT3972.1, MT3974.1, MT4041.2, MTS0903, MTS1827, MTS1850, MTS2255, MTS2292, MTS2362, MTS2822, MTS2823, PEP0102, Rv0001, Rv0001, Rv00…	878
Rv1404	MT0204.1, MT3532.1, MT3718.2, MT3846, MT3994, PEP0026, PEP0033, Rv0001, Rv0011c, Rv0030, Rv0035, Rv0054, Rv0058, Rv0206c, Rv0244c, Rv0453, Rv0469, Rv0575c, Rv0584, Rv0652, Rv0694, Rv0701, Rv0745, Rv0747, Rv0783c, Rv0849, Rv0891c, Rv1094, Rv1116, Rv1139c, Rv1166, Rv1178, Rv1182, Rv1194c, Rv1212c, Rv1251c, Rv1256c, Rv1305, Rv1336, Rv1374c, Rv1386, Rv1392, Rv1403c, Rv1403c, Rv1406, Rv1441c, Rv1682, …	135
Rv1423	MT0012, MT0116.1, MT0726.1, MT1070, MT1098, MT1116, MT1432, MT1488, MT2455, MT2803.1, MT3033, MT3041.1, MT3290.2, MT3580.2, MT3876.1, MT4019, MT4041.2, MTS0479, MTS2255, PEP0103, Rv0005, Rv0006, Rv0012, Rv0026, Rv0029, Rv0035, Rv0049, Rv0052, Rv0057, Rv0062, Rv0072, Rv0078A, Rv0082, Rv0084, Rv0086, Rv0088, Rv0101, Rv0109, Rv0126, Rv0150c, Rv0154c, Rv0157, Rv0197, Rv0202c, Rv0204c, Rv0212c, Rv0226…	531
Rv1776c	MT0031, MT0036, MT0069, MT0270.2, Rv0002, Rv0003, Rv0006, Rv0006, Rv0007, Rv0009, Rv0014c, Rv0015c, Rv0016c, Rv0018c, Rv0019c, Rv0020c, Rv0020c, Rv0021c, Rv0023, Rv0027, Rv0035, Rv0036c, Rv0040c, Rv0042c, Rv0045c, Rv0045c, Rv0049, Rv0058, Rv0059, Rv0059, Rv0060, Rv0063, Rv0065, Rv0066c, Rv0068, Rv0069c, Rv0070c, Rv0075, Rv0083, Rv0083, Rv0092, Rv0092, Rv0092, Rv0097, Rv0097, Rv0099, Rv0100, Rv010…	264
Rv2034	MT0159, MT0450, MT1413, MT1650.1, MT2083, MT2375, MT2554.1, MT2960, MT3437.1, MT3449.2, MT3560, MT3994, MT4041.2, MTS0900, MTS1180, MTS2255, MTS2822, Rv0001, Rv0003, Rv0005, Rv0029, Rv0030, Rv0077c, Rv0105c, Rv0111, Rv0112, Rv0114, Rv0116c, Rv0133, Rv0145, Rv0147, Rv0155, Rv0159c, Rv0179c, Rv0193c, Rv0194, Rv0202c, Rv0226c, Rv0232, Rv0244c, Rv0268c, Rv0282, Rv0286, Rv0309, Rv0348, Rv0350, Rv0351,…	582
Rv2989	MT0506, MT1098, MT1413, MT2405, MT2544, MT3754, MTS2822, PEP0033, Rv0001, Rv0002, Rv0012, Rv0018c, Rv0023, Rv0027, Rv0032, Rv0042c, Rv0042c, Rv0096, Rv0113, Rv0126, Rv0146, Rv0211, Rv0231, Rv0244c, Rv0280, Rv0287, Rv0304c, Rv0304c, Rv0304c, Rv0304c, Rv0308, Rv0350, Rv0355c, Rv0355c, Rv0355c, Rv0384c, Rv0404, Rv0405, Rv0467, Rv0469, Rv0470c, Rv0477, Rv0577, Rv0602c, Rv0634A, Rv0641, Rv0642c, Rv065…	242
Rv3133c	MT0099.1, MT0116.1, MT0450, MT0573.1, MT0598, MT0603, MT1602, MT1777, MT3131.1, MT3207, MT3491.1, MT3919, MT3953, MT3974.1, MTS0903, MTS1338, PEP0033, PEP0050, Rv0001, Rv0008c, Rv0009, Rv0010c, Rv0011c, Rv0042c, Rv0050, Rv0065, Rv0066c, Rv0078A, Rv0079, Rv0089, Rv0116c, Rv0157A, Rv0158, Rv0167, Rv0168, Rv0169, Rv0171, Rv0172, Rv0174, Rv0193c, Rv0214, Rv0228, Rv0243, Rv0245, Rv0252, Rv0253, Rv0280…	524
Rv3246c	MT0910.2, MT2600.1, MT2601.1, MT3449.2, PEP0015, Rv0040c, Rv0112, Rv0116c, Rv0129c, Rv0179c, Rv0188, Rv0208c, Rv0252, Rv0309, Rv0320, Rv0404, Rv0456A, Rv0469, Rv0507, Rv0507, Rv0507, Rv0643c, Rv0654, Rv0822c, Rv0867c, Rv0950c, Rv0987, Rv0996, Rv1004c, Rv1009, Rv1046c, Rv1075c, Rv1116, Rv1159, Rv1170, Rv1268c, Rv1291c, Rv1361c, Rv1433, Rv1469, Rv1477, Rv1505c, Rv1523, Rv1690, Rv1753c, Rv1754c, Rv1…	175
Rv3574	MT0407.1, MT0506, MT0915.1, MT1096.2, MT1098, MT1479.1, MT2015.1, MT3449.2, MT3454, MT3536, MT3718.2, MTS0824, MTS1180, PEP0015, PEP0033, PEP0102, Rv0003, Rv0005, Rv0012, Rv0033, Rv0035, Rv0037c, Rv0038, Rv0043c, Rv0045c, Rv0058, Rv0069c, Rv0071, Rv0073, Rv0074, Rv0096, Rv0102, Rv0103c, Rv0126, Rv0137c, Rv0138, Rv0149, Rv0151c, Rv0154c, Rv0157A, Rv0160c, Rv0170, Rv0176, Rv0180c, Rv0193c, Rv0198c,…	600
Rv3681c	MT2015.1, MT2460, MT2600.1, MT2710, MT2988.1, MT3024, MT3220.1, MT3491.1, MT3580.2, MT3718.2, MTS1827, MTS1850, Rv0112, Rv0115, Rv0251c, Rv0280, Rv0405, Rv0450c, Rv0757, Rv0987, Rv1012, Rv1040c, Rv1103c, Rv1116, Rv1180, Rv1184c, Rv1185c, Rv1200, Rv1289, Rv1387, Rv1392, Rv1517, Rv2124c, Rv2137c, Rv2145c, Rv2216, Rv2288, Rv2307B, Rv2329c, Rv2329c, Rv2331, Rv2366c, Rv2376c, Rv2584c, Rv2590, Rv2710, …	141
Rv3765c	MT0009, MT0036, MT1086, MT1098, MT2015.1, MT2710, MT3220.1, MT3491.1, MT3954, Rv0013, Rv0095c, Rv0112, Rv0113, Rv0115, Rv0166, Rv0174, Rv0177, Rv0268c, Rv0271c, Rv0280, Rv0286, Rv0320, Rv0389, Rv0413, Rv0450c, Rv0456A, Rv0487, Rv0545c, Rv0806c, Rv0821c, Rv0865, Rv0987, Rv0987, Rv1013, Rv1079, Rv1116, Rv1221, Rv1308, Rv1361c, Rv1461, Rv1490, Rv1497, Rv1503c, Rv1521, Rv1522c, Rv1593c, Rv1646, Rv166…	171
Rv3830c	MT0719.1, MT1096.2, MT3994, MTS1850, PEP0107, Rv0042c, Rv0058, Rv0105c, Rv0236c, Rv0257, Rv0270, Rv0282, Rv0304c, Rv0304c, Rv0318c, Rv0350, Rv0355c, Rv0355c, Rv0355c, Rv0355c, Rv0432, Rv0467, Rv0472c, Rv0507, Rv0511, Rv0540, Rv0560c, Rv0729, Rv0753c, Rv0754, Rv0758, Rv0806c, Rv0808, Rv0834c, Rv0835, Rv0867c, Rv0933, Rv0987, Rv0991c, Rv1040c, Rv1057, Rv1075c, Rv1158c, Rv1181, Rv1183, Rv1304, Rv130…	213
